# Supplementary material for: Next generation sequencing data in the phylogenetic relationships of the genus Molossus (Chiroptera, Molossidae)
Source: Data Brief. 2020 Feb 14;29:105276. doi: 10.1016/j.dib.2020.105276 (PMC7038581; doi:10.1016/j.dib.2020.105276)
Supplement: Multimedia component 3 [file mmc3.xml]

<?xml version="1.0" encoding="utf-8" standalone="no"?>
<data>
  <datasets>
    <author>livia.loureiro@mail.utoronto.ca</author>
    <type>1</type>
    <dataset>
      <name>Genotype by Sequencind data from 189 mastiff bats (Chiroptera: Molossidae: Molossus, Promops, and Eumops)</name>
      <caption />
      <description>Genotype by Sequencing raw data for 189 samples of Molossus, Promops, and Eumops (Molossidae, Chiropetera). Genomic DNA was isolated using a Qiagen DNeasy extraction kit (Qiagen, Inc. Valencia, CA, USA) following the manufacturer’s instructions. All libraries were sequenced on an Illumina HiSeq 2000. following the protocol described by Elshire et al. (2011). Raw sequence files from Illumina were converted into individual genotypes using the Discovery (reference genome assembly) and the Universal</description>
      <filetype>
        <name />
      </filetype>
      <filesize />
      <source>0</source>
      <sourcename>Original Data</sourcename>
      <access>
        <type>1</type>
        <name>Data available in data repository</name>
        <reponame>Mendeley Data</reponame>
        <PersistentId>http://dx.doi.org/10.17632/68v2bs4xr9.1</PersistentId>
        <deeplinkurl>https://data.mendeley.com/</deeplinkurl>
      </access>
    </dataset>
  </datasets>
</data>
